# Supplementary material for: Age-related differences in the goals and concerns that motivate real-life prospective memory tasks
Source: PLoS One. 2019 Jun 3;14(6):e0216888. doi: 10.1371/journal.pone.0216888 (PMC6546235; doi:10.1371/journal.pone.0216888)
Supplement: S1 File — (XLSX) [file pone.0216888.s001.xlsx]

## Sheet: DATASET
SN	AgeGroup	Gender	Health	anyprfg	anyprpg	anyyheag	anyoheag	anykidg	anymarg	anyedug	anytravg	anyleisg	anyretig	anywarg	anyworlg	anyfrndg	anyselfg	anyothrg	anyprfc	anyprpc	anyyheac	anyoheac	anykidc	anymarc	anyeduc	anytravc	anyleisc	anyretic	anywarc	anyworlc	anyfrndc	anyselfc	anyothrc	percPMgr	percPMcr	grpYvsO
1	2	1	2	1	1	1	0	0	0	1	0	1	0	0	1	1	1	0	0	1	1	1	1	1	0	0	1	0	1	1	1	1	0	100	100	2
2	2	1	4	0	0	1	0	0	0	0	0	0	0	0	0	0	0	0	0	1	0	0	0	0	0	0	0	1	0	0	0	0	0	20	100	2
3	2	2	5	0	0	1	1	1	1	0	1	1	1	1	1	1	1	0	1	1	0	0	0	0	0	0	0	0	1	1	0	0	0	100	60	2
4	2	1	5	0	0	1	0	0	0	0	0	0	0	0	0	0	0	0	0	1	1	0	0	0	0	1	0	0	1	1	0	0	0	20	80	2
5	2	1	5	0	0	0	0	0	1	0	0	1	0	0	0	0	0	0	0	0	0	0	0	0	0	0	1	0	0	0	1	0	0	60	40	2
6	2	2	4	1	1	1	1	1	1	1	1	1	0	0	0	1	1	1	1	1	1	1	0	0	0	0	0	1	1	1	0	0	1	100	100	2
7	2	2	4	1	0	0	1	0	0	0	1	0	0	0	0	0	0	0	1	1	0	1	0	0	0	0	0	0	0	0	0	0	0	80	20	2
9	2	1	4	0	0	1	0	0	0	0	0	0	0	0	0	0	0	0	0	1	1	0	0	0	0	0	1	0	0	0	0	0	0	20	100	2
11	2	2	3	0	0	1	0	1	1	0	0	0	0	0	0	1	0	0	0	0	0	0	0	0	0	0	0	0	0	0	0	0	0	100	0	2
12	2	1	4	0	1	1	1	0	0	0	0	0	0	0	0	0	0	0	0	0	0	0	0	0	0	0	0	0	0	0	0	1	0	100	20	2
14	2	2	4	0	0	0	0	1	0	0	0	0	0	0	0	1	0	0	0	0	1	1	1	1	0	1	0	0	0	0	0	0	0	40	80	2
17	2	2	3	0	1	1	1	0	0	0	0	1	0	1	1	0	1	0	1	1	1	1	0	0	1	0	1	1	1	1	1	1	1	80	100	2
18	2	2	4	0	0	1	0	0	0	0	0	0	0	0	0	0	0	0	0	1	0	0	0	0	0	0	0	0	0	0	0	0	0	50	50	2
19	2	2	4	0	0	0	0	0	0	0	0	0	0	0	0	1	0	0	0	0	1	0	0	0	0	0	1	0	0	0	1	1	0	20	80	2
20	2	1	4	0	0	0	0	0	0	0	0	0	0	0	0	0	0	0	0	1	0	1	1	0	0	0	1	0	0	0	0	0	0	0	100	2
21	2	2	3	0	1	0	0	0	0	0	0	0	0	0	0	0	0	0	0	1	1	0	0	0	0	0	0	0	0	0	0	0	0	60	40	2
22	2	2	#NULL!	0	1	1	0	0	0	0	0	0	0	0	0	0	0	0	0	1	1	0	0	0	0	0	0	0	0	0	0	0	0	100	40	2
23	2	1	5	0	1	0	0	0	0	0	0	0	0	0	0	0	0	0	0	1	0	0	0	0	0	0	0	0	0	0	0	0	0	80	20	2
24	2	2	4	0	1	0	0	0	0	0	0	1	0	0	0	0	1	0	0	0	0	0	0	0	0	0	1	1	0	0	0	0	0	100	40	2
25	2	1	4	0	0	0	0	0	0	0	0	0	0	0	0	0	0	0	0	1	0	0	0	0	0	1	1	0	0	0	0	0	0	0	80	2
26	2	2	5	0	1	0	0	0	0	0	1	0	0	0	0	0	0	0	0	0	1	0	0	0	0	0	0	0	0	0	0	0	0	60	20	2
27	2	2	4	1	0	1	0	1	0	1	0	1	1	0	0	0	1	0	0	0	0	0	0	0	0	0	0	0	0	0	0	0	0	100	0	2
30	2	1	3	0	0	0	1	0	1	0	1	0	1	0	0	1	0	0	1	1	1	1	1	1	0	1	1	1	0	0	1	0	0	60	100	2
32	2	2	3	0	1	1	1	0	0	0	0	0	0	0	0	0	0	0	0	1	1	1	0	0	0	0	0	0	0	0	0	0	0	100	100	2
34	2	2	4	0	0	1	0	0	0	0	0	1	0	0	0	1	1	0	0	0	0	0	1	0	0	0	0	0	0	0	0	1	0	80	40	2
36	2	2	4	1	0	1	0	1	0	0	0	0	0	0	0	1	1	0	1	0	1	0	0	0	0	0	0	1	1	1	0	0	0	80	40	2
37	2	2	4	0	0	1	0	0	0	0	0	1	0	0	0	1	1	0	0	0	0	0	0	0	0	0	0	0	0	0	0	0	0	100	0	2
38	2	2	5	0	0	0	0	0	0	0	0	0	0	0	0	1	0	1	0	0	0	0	1	0	0	0	1	0	0	0	0	1	0	40	60	2
39	2	1	4	1	0	1	1	1	1	1	1	1	1	1	1	1	1	0	0	1	1	1	1	0	0	0	1	1	1	1	1	1	0	80	60	2
40	2	2	4	0	0	1	0	0	0	1	0	1	0	0	0	1	1	0	0	0	0	0	0	0	0	0	0	0	0	0	0	0	0	100	0	2
41	2	1	4	0	0	0	0	0	1	0	1	1	0	0	0	1	0	0	0	1	0	0	0	0	0	1	0	0	0	0	0	0	0	40	60	2
42	2	2	4	0	0	1	0	0	1	0	0	1	0	0	0	0	0	0	0	0	0	0	0	0	0	0	0	0	0	0	0	0	0	100	0	2
43	2	2	#NULL!	0	0	0	0	0	0	0	0	0	0	0	0	0	1	0	0	1	0	0	0	0	0	0	0	0	0	0	0	0	0	50	50	2
100	1	1	4	1	1	0	1	0	1	1	0	1	1	0	0	1	1	0	1	1	0	0	0	0	1	0	0	0	0	0	1	1	1	80	60	1
101	1	1	5	1	0	1	0	1	0	1	0	1	0	0	0	0	0	0	0	1	1	0	0	0	1	1	0	0	0	0	1	1	0	60	40	1
102	1	1	4	1	0	0	0	0	0	1	0	0	0	0	0	0	0	0	0	1	0	0	1	1	1	0	1	0	0	0	0	0	0	20	80	1
103	1	2	4	1	1	0	1	0	0	1	0	1	1	0	0	0	1	0	1	0	0	0	0	0	1	0	0	1	0	1	0	1	0	80	60	1
104	1	2	5	0	1	1	0	0	0	1	1	1	0	0	0	0	1	0	1	1	0	0	0	0	1	0	0	0	0	0	0	0	0	100	60	1
107	1	2	5	0	0	0	0	0	0	1	0	0	0	0	0	0	0	0	0	1	0	0	0	0	0	0	0	0	0	0	0	0	1	20	80	1
110	1	2	3	1	1	0	0	0	0	1	0	1	0	0	0	0	1	1	1	1	0	0	0	0	1	1	0	0	0	0	0	1	0	100	80	1
112	1	2	4	0	0	0	0	0	0	0	0	0	0	0	0	0	0	0	0	1	1	0	0	0	1	0	0	0	0	0	0	1	1	0	100	1
113	1	2	4	0	0	0	0	0	0	0	0	0	0	0	0	1	0	0	1	0	0	0	0	0	1	0	0	0	0	0	1	0	0	20	80	1
114	1	2	4	0	0	1	0	0	0	1	0	0	0	0	0	1	1	0	1	0	0	0	0	0	0	0	0	0	0	0	0	1	0	80	60	1
116	1	2	3	1	1	1	0	0	0	1	0	1	0	0	0	0	1	0	1	1	1	0	0	0	1	0	0	0	0	0	0	0	0	100	60	1
117	1	2	5	1	1	1	1	1	1	1	1	1	1	0	0	1	1	0	1	0	1	1	1	1	0	0	0	1	0	0	0	0	0	60	40	1
118	1	2	4	0	0	1	1	1	1	1	0	1	0	0	0	1	1	0	0	0	1	1	1	1	0	0	0	0	0	0	0	1	0	100	60	1
119	1	2	3	0	0	1	0	0	0	1	0	0	0	0	0	1	1	0	1	0	0	0	0	0	1	0	0	0	0	0	1	0	0	100	60	1
120	1	2	4	1	1	1	0	0	0	1	0	1	1	0	0	0	1	0	1	1	1	0	0	0	1	0	0	0	0	0	0	0	0	100	80	1
122	1	2	4	0	0	1	0	0	0	0	0	1	0	0	0	0	0	0	0	1	1	0	0	0	0	0	0	0	0	0	0	0	0	60	60	1
123	1	2	4	1	1	1	0	0	0	1	0	0	0	0	0	0	1	0	1	1	1	0	0	0	1	0	0	0	0	0	1	1	0	60	100	1
126	1	2	4	1	1	0	1	0	1	1	1	0	0	0	1	1	1	0	1	0	0	0	0	0	1	0	0	0	0	0	0	0	0	100	60	1
127	1	2	4	0	0	0	0	0	0	1	0	0	0	0	0	1	1	0	1	0	0	0	0	0	1	0	0	0	0	0	0	1	0	80	80	1
129	1	2	5	0	0	0	0	0	0	1	0	0	0	0	0	0	0	0	0	0	0	0	0	0	1	0	0	0	0	0	0	0	0	60	40	1
130	1	2	5	1	1	1	1	1	1	1	1	0	1	1	1	1	1	0	0	1	0	1	1	1	1	0	1	1	0	1	0	0	0	80	80	1
131	1	2	3	1	0	0	0	0	0	1	1	0	0	0	0	0	0	0	1	0	1	1	0	0	1	1	1	0	0	0	1	0	0	40	80	1
133	1	2	4	0	0	0	0	0	1	1	0	0	0	0	0	1	1	0	0	1	1	0	0	0	1	0	0	0	0	0	1	0	0	60	80	1
134	1	2	4	0	0	1	1	0	1	1	0	1	0	0	0	1	0	0	0	0	0	0	0	0	1	0	0	0	0	0	0	0	0	100	20	1
135	1	2	4	1	0	1	0	1	1	1	1	1	1	0	0	1	1	0	0	1	1	1	0	0	0	1	1	0	1	1	0	0	0	100	40	1
137	1	2	4	1	1	1	0	0	0	1	0	1	0	0	0	1	1	0	1	1	1	1	0	1	1	0	1	1	0	0	1	1	0	80	80	1
138	1	2	4	1	0	0	0	0	0	1	0	0	0	0	0	1	1	0	0	0	0	0	0	0	0	0	1	0	0	0	1	0	0	60	40	1
141	1	2	4	1	0	0	0	0	0	1	0	1	0	0	1	0	1	0	1	1	0	1	0	1	0	0	0	0	0	0	1	0	0	100	100	1
145	1	2	3	1	1	0	0	0	0	1	0	0	0	0	0	0	0	0	1	1	0	0	0	1	0	1	1	0	0	0	0	1	0	80	40	1
146	1	1	4	0	1	1	0	0	0	0	0	1	0	0	0	1	1	0	0	0	0	0	0	0	0	0	0	0	0	0	0	0	0	100	0	1
147	1	2	3	0	1	0	0	0	0	1	0	1	0	0	0	1	0	0	0	0	0	0	0	0	0	0	0	0	0	0	0	0	0	80	0	1
148	1	2	4	0	0	0	0	1	0	0	0	0	0	0	0	1	1	1	0	0	0	0	0	0	0	0	1	0	0	0	0	0	0	80	20	1
200	3	1	4	1	1	1	0	0	0	0	0	1	0	0	0	1	1	0	1	1	1	1	0	0	0	1	1	0	0	0	0	0	0	100	60	1
201	3	1	4	0	1	0	1	0	0	0	0	0	0	0	0	1	0	1	1	1	0	0	0	0	0	1	1	1	0	0	0	0	1	60	80	1
202	3	1	5	1	1	1	0	0	0	1	1	1	0	0	0	1	1	0	0	1	0	0	0	0	1	1	1	0	0	0	0	0	0	100	60	1
203	3	1	5	1	0	0	0	0	0	0	0	1	0	0	0	1	0	0	1	1	0	0	0	0	0	0	0	0	0	0	1	0	0	60	80	1
204	3	2	5	0	1	0	1	1	1	0	0	1	0	0	0	1	1	0	0	0	1	1	1	1	0	0	1	0	0	0	1	1	0	80	100	1
205	3	1	4	0	1	1	1	0	0	0	1	1	0	0	0	1	1	0	0	0	1	0	0	0	0	0	0	0	0	0	0	0	0	100	20	1
206	3	2	4	0	0	0	0	1	1	0	0	1	0	0	0	1	1	0	1	1	0	0	0	0	0	0	0	0	0	0	1	0	1	80	40	1
207	3	1	4	0	1	1	0	0	0	0	0	1	0	0	0	0	0	0	0	0	0	0	0	0	0	0	0	0	0	0	0	0	0	100	0	1
208	3	2	4	0	1	1	1	0	1	0	1	1	0	0	0	1	1	0	0	0	0	0	0	0	0	0	0	0	0	0	0	0	0	100	0	1
209	3	2	5	1	0	1	1	0	1	1	0	1	0	0	0	1	1	0	1	0	0	0	0	1	0	0	0	0	0	0	0	0	0	100	40	1
210	3	1	4	0	0	0	0	0	0	0	0	0	0	0	0	1	0	0	0	1	1	1	0	0	0	1	0	1	0	0	0	0	0	20	100	1
211	3	1	4	0	1	0	0	0	0	0	0	0	0	0	0	0	1	0	0	1	1	1	0	0	1	0	1	0	0	0	1	0	0	80	100	1
213	3	2	3	0	1	1	0	0	1	1	1	1	0	0	0	0	1	0	0	0	1	1	1	1	0	0	0	0	0	0	0	1	0	80	20	1
214	3	1	4	0	1	1	0	0	0	0	0	1	0	0	0	1	0	0	0	0	0	0	0	0	1	0	0	0	0	0	1	0	0	100	20	1
215	3	1	4	1	1	0	0	0	0	0	1	1	0	0	0	0	0	0	0	0	0	0	0	0	0	0	0	0	0	0	0	0	0	100	0	1
216	3	1	4	1	1	0	0	1	1	1	1	1	1	0	0	1	1	0	1	1	1	1	1	1	1	1	1	1	0	0	1	1	0	80	100	1
217	3	1	4	1	0	0	0	0	0	1	0	1	0	0	0	1	0	0	0	0	0	0	0	0	1	0	0	0	0	0	0	0	0	80	20	1
218	3	1	4	0	1	0	0	0	0	1	0	1	0	0	0	1	0	0	0	0	0	0	0	0	0	0	0	0	0	0	0	0	0	100	0	1
219	3	1	4	0	1	0	0	0	1	0	0	0	0	0	0	1	0	1	0	1	0	0	0	0	0	0	0	0	0	0	0	0	1	80	40	1
220	3	1	4	0	0	0	0	0	0	1	0	1	0	0	0	0	0	0	0	1	1	0	0	0	1	0	0	0	0	0	0	0	0	40	80	1
221	3	1	4	0	0	0	0	0	0	0	0	0	0	0	0	0	0	0	0	1	1	1	0	0	0	1	0	0	0	0	0	0	0	0	100	1
222	3	1	4	1	1	1	1	0	0	1	1	1	1	0	0	0	1	1	1	1	1	1	0	0	1	1	1	1	0	0	0	1	1	100	100	1
223	3	1	4	0	1	0	0	0	1	0	0	1	0	0	0	1	0	0	0	1	0	1	1	0	0	1	0	0	0	0	0	0	0	80	20	1
225	3	2	5	1	1	0	0	0	0	1	0	1	1	0	0	0	1	0	0	0	0	0	0	0	0	0	0	0	0	0	0	0	0	100	0	1

## Sheet: META-DATA
Meta-data: Descriptions of variable labels and values for data set
Column label (letter)	The following describes the variables in order in the data set:
A	1. Subject number
B	2. AgeGroup: This codes for the three subgroups for age (that is, with separate codes for two young groups, which were combined in this study)
C	3. Gender: 1 = M; 2 = F
D	4. Health (on a scale from 1-5)
E-S	5. These 15 variables show goal-relatedness of the PM tasks listed. For all 15 variables, a value of 1 = Any of the 5 PM tasks were directly related to the goal category; 0 = none were.
	E.g., if anyprfg = 1, this means the participant indicated that between 1 and 5 PM tasks were related to this goal category (the "profession" goal category)
		Abbreviation = category
		prf = profession
		prp = property
		yhea=your health
		ohea=others' health
		kid=children
		mar=marriage/relatives
		edu=education
		trav=travel
		leis=leisure
		reti=retirement
		war=war/terrorism
		worl=world issues
		self=self/growth
		othr=other
T-AH	5. These 15 variables show concern-relatedness of the PM tasks listed. For all 15 variables, a value of 1 = Any of the 5 PM tasks were directly related to the concern category; 0 = none were.
		Abbreviation = category
		prf = profession
		prp = property
		yhea=your health
		ohea=others' health
		kid=children
		mar=marriage/relatives
		edu=education
		trav=travel
		leis=leisure
		reti=retirement
		war=war/terrorism
		worl=world issues
		self=self/growth
		othr=other
AI	PercPMgr = % of PM tasks that were related to any goal category (used to assess "approach motivation")
AJ	PercPMcr = % of PM tasks that were related to any concern category (used to assess "avoidance motivation")
AK	grpYvsO = Grouping variable for the 2 age groups: i.e., the age groups used in this study: 2 = older; 1 = young adults.
